# Supplementary material for: Prediction of epileptic seizures based on multivariate multiscale modified-distribution entropy
Source: PeerJ Comput Sci. 2021 Oct 15;7:e744. doi: 10.7717/peerj-cs.744 (PMC8530096; doi:10.7717/peerj-cs.744)
Supplement: Supplemental Information 1 [file peerj-cs-07-744-s001.zip]

Archive with 11 entries (10 files):
- Supplemental Files (Code)/distmat.m
- Supplemental Files (Code)/edfread.m
- Supplemental Files (Code)/edfreadUntilDone.m
- Supplemental Files (Code)/m_distEn.m
- Supplemental Files (Code)/M_mDistEn.m
- Supplemental Files (Code)/main.m
- Supplemental Files (Code)/phasespace.m
- Supplemental Files (Code)/Python FIles/
- Supplemental Files (Code)/Python FIles/Acc_Sen_Spec.py
- Supplemental Files (Code)/Python FIles/Performance_evaluation_for_prediction.py
- Supplemental Files (Code)/ReadMe.txt
