# Supplementary material for: Prediction of epileptic seizures based on multivariate multiscale modified-distribution entropy
Source: PeerJ Comput Sci. 2021 Oct 15;7:e744. doi: 10.7717/peerj-cs.744 (PMC8530096; doi:10.7717/peerj-cs.744)
Supplement: Supplemental Information 1 [file peerj-cs-07-744-s001.zip › Supplemental Files (Code)/distmat.m]

% Inputs:
%     A      - (required) MxD matrix where M is the number of points in D dimensions
%     B      - (optional) NxD matrix where N is the number of points in D dimensions
%                 if not provided, B is set to A by default
%     METHOD - (optional) string specifying one of the following distance methods:
%                 'euclidean'                       Euclidean distance (default)
%                 'taxicab','manhattan','cityblock' Manhattan distance
%                 'chebyshev','chessboard','chess'  Chebyshev distance
%                 'grid','diag'                     Diagonal grid distance
%
% Outputs:
%     DMAT   - MxN matrix of pair-wise distances between points in A and B
%
% Usage:
%     dmat = distmat(a)
%       -or-
%     dmat = distmat(a,b)
%       -or-
%     dmat = distmat(a,method)
%       -or-
%     dmat = distmat(a,b,method)
%
% Example:
%     % Pairwise Euclidean distances within a single set of 2D points
%     xy = 10*rand(25,2);  % 25 points in 2D
%     dmat = distmat(xy);
%     figure; plot(xy(:,1),xy(:,2),'.');
%     for i=1:25, text(xy(i,1),xy(i,2),[' ' num2str(i)]); end
%     figure; imagesc(dmat); colorbar
%
% Example:
%     % Pairwise Manhattan distances within a single set of 2D points
%     xy = 10*rand(25,2);  % 25 points in 2D
%     dmat = distmat(xy,'cityblock');
%     figure; plot(xy(:,1),xy(:,2),'.');
%     for i=1:25, text(xy(i,1),xy(i,2),[' ' num2str(i)]); end
%     figure; imagesc(dmat); colorbar
%
% Example:
%     % Pairwise Chebyshev distances within a single set of 2D points
%     xy = 10*rand(25,2);  % 25 points in 2D
%     dmat = distmat(xy,'chebyshev');
%     figure; plot(xy(:,1),xy(:,2),'.');
%     for i=1:25, text(xy(i,1),xy(i,2),[' ' num2str(i)]); end
%     figure; imagesc(dmat); colorbar
%
% Example:
%     % Inter-point Euclidean distances for 2D points
%     xy = 10*rand(15,2);  % 15 points in 2D
%     uv = 10*rand(25,2);  % 25 points in 2D
%     dmat = distmat(xy,uv);
%     figure; plot(xy(:,1),xy(:,2),'.');
%     for i=1:15, text(xy(i,1),xy(i,2),[' ' num2str(i)]); end
%     figure; plot(uv(:,1),uv(:,2),'.');
%     for i=1:25, text(uv(i,1),uv(i,2),[' ' num2str(i)]); end
%     figure; imagesc(dmat); colorbar
%
% See also:
%
function dmat = distmat(a,varargin)
    
    
    % Set defaults
    method = 'euclidean';
    b = a;
    
    % Error check primary input
    if ~isnumeric(a)
        error('Expecting a matrix of floating point values for A input.');
    end
    
    % Process optional inputs
    for var = varargin
        arg = var{1};
        if ischar(arg)
            method = arg;
        elseif ~isempty(arg)
            b = arg;
        end
    end
    
    % Check input dimensionality
    [na,aDims] = size(a);
    [nb,bDims] = size(b);
    if (aDims ~= bDims)
        error('Input matrices must have the same dimensionality.');
    end
    
    % Create index matrices
    [j,i] = meshgrid(1:nb,1:na);
    
    % Compute array of inter-point differences
    delta = a(i,:) - b(j,:);
    
    % Compute distance by specified method
    dmat = zeros(na,nb);
    switch lower(method)
        case {'euclidean','euclid'}
            % Euclidean distance
            dmat(:) = sqrt(sum(delta.^2,2));
        case {'cityblock','city','block','manhattan','taxicab','taxi'}
            % Cityblock distance
            dmat(:) = sum(abs(delta),2);
        case {'chebyshev','cheby','chessboard','chess'}
            % Chebyshev distance
            dmat(:) = max(abs(delta),[],2);
        case {'grid','diag'}
            dmat(:) = max(abs(delta),[],2) + (sqrt(2) - 1)*min(abs(delta),[],2);
        otherwise
            error('Unrecognized distance method %s',method);
    end
    
end
