# Supplementary material for: Prediction of epileptic seizures based on multivariate multiscale modified-distribution entropy
Source: PeerJ Comput Sci. 2021 Oct 15;7:e744. doi: 10.7717/peerj-cs.744 (PMC8530096; doi:10.7717/peerj-cs.744)
Supplement: Supplemental Information 1 [file peerj-cs-07-744-s001.zip › Supplemental Files (Code)/m_distEn.m]

function [G,p,count] = m_distEn(series,m,t,r,B)
%first reconstruction of the state space
[Y1,~] = phasespace(series,m,t);

%second distance matrix reconstruction
dmat = distmat(Y1,'euclidean');

%third modification of the equation

DD = dmat./r;
D = DD.^2;

%fourth calculation of the distance matrix 
[~,Xvalues]=hist(D,B);
T = sum(Xvalues,2);
T2 = T.*log2(T);
T22 = rmmissing(T2);
T3 = sum(T22);
T4 = 1/log2(64);
T5 = T4.*T3;
G = T5;
 
 % get limit for iterating, create empty list for storing
 % modified_distribution entropy
    % entropy of each column
    N = size(series,1);
    C = size(series,2);
    lim = N - (m-1)*t;
    plist = perms(1:m)'; % rows are motifs, columns are 1...m!
    L = size(plist,2);
    count = zeros(L,C); % will store the frequencies of occurence of each motif for each column
    
    % loop through and get the frequencies of each motif
    for i = 1:lim
        [~,motif]=sort(series(i:t:[i + t*(m-1)],:));
        for v = 1:C
            check = sum( abs(bsxfun(@minus,motif(:,v),plist)) );
            count(:,v) = count(:,v) + (check' == 0);
        end
    end
    
    % get probability of the counts
    p = bsxfun(@rdivide,count,sum(count));
end
