# Supplementary material for: Prediction of epileptic seizures based on multivariate multiscale modified-distribution entropy
Source: PeerJ Comput Sci. 2021 Oct 15;7:e744. doi: 10.7717/peerj-cs.744 (PMC8530096; doi:10.7717/peerj-cs.744)
Supplement: Supplemental Information 1 [file peerj-cs-07-744-s001.zip › Supplemental Files (Code)/M_mDistEn.m]

function [M_mDistEn,p,count] = M_mDistEn(X,m,t,r,B,Scale)

%  Calculate the Multiscale modified-distribution Entropy

%  Input:   X: time series;
%           m: order of permuation entropy
%           t: delay time of permuation entropy, 
%           Scale: the scale factor

% Output: 
%           M-mDistEn: multiscale modified-distribution Entropy

M_mDistEn=[];
for j=1:Scale
    Xs = Multi(X,j);
    [M_DistEn,p,count] = m_distEn(Xs,m,t,r,B);
    M_mDistEn =[M_mDistEn M_DistEn];
end


function M_Data = Multi(Data,S)

%  generate the consecutive coarse-grained time series
%  Input:   Data: time series;
%           S: the scale factor

% Output: 
%           M_Data: the coarse-grained time series at the scale factor S

L = length(Data);
J = fix(L/S);

for i=1:J
M_Data(i) = mean(Data((i-1)*S+1:i*S));
end
