# Supplementary material for: Prediction of epileptic seizures based on multivariate multiscale modified-distribution entropy
Source: PeerJ Comput Sci. 2021 Oct 15;7:e744. doi: 10.7717/peerj-cs.744 (PMC8530096; doi:10.7717/peerj-cs.744)
Supplement: Supplemental Information 1 [file peerj-cs-07-744-s001.zip › Supplemental Files (Code)/phasespace.m]

function [Y,T]=phasespace(x,dim,tau)
%Syntax: [Y,T]=phasespace(x,dim,tau) 
%___________________________________ 
%
% The phase space reconstruction of a time series x whith the Method Of Delays
% (MOD), in embedding dimension m and for time dalay tau. 
% 
% Y is the trajectory matrix in the reconstructed phase space.
% T is the phase space length.
% x is the time series. 
% dim is the embedding dimension.
% tau is the time delay.

if nargin<1 | isempty(x)==1
   error('You should provide a time series.');
else
   % x must be a vector
   if min(size(x))>1
      error('Invalid time series.');
   end
   x=x(:);
   % N is the time series length
   N=length(x);
end

if nargin<2 | isempty(dim)==1
    dim=2;
else
    % dim must be scalar
    if sum(size(dim))>2
        error('dim must be scalar.');
    end
    % dim must be an integer
    if dim-round(dim)~=0
        error('dim must be an integer.');
    end
    % dim must be positive
    if dim<=0
        error('dim must be positive.');
    end
end

if nargin<3 | isempty(tau)==1
    tau=1;
else
    % tau must be scalar
    if sum(size(tau))>2
        error('tau must be scalar.');
    end
    % tau must be an integer
    if tau-round(tau)~=0
        error('tau must be an integer.');
    end
    % tau must be positive
    if tau<=0
        error('tau must be positive.');
    end
end

% Total points on phase space 
T=N-(dim-1)*tau;

% Initialize the phase space
Y=zeros(T,dim);

% Phase space reconstruction with MOD
for i=1:T
   Y(i,:)=x(i+(0:dim-1)*tau)';
end
