# Supplementary material for: Prediction of epileptic seizures based on multivariate multiscale modified-distribution entropy
Source: PeerJ Comput Sci. 2021 Oct 15;7:e744. doi: 10.7717/peerj-cs.744 (PMC8530096; doi:10.7717/peerj-cs.744)
Supplement: Supplemental Information 1 [file peerj-cs-07-744-s001.zip › Supplemental Files (Code)/Python FIles/Acc_Sen_Spec.py]

# -*- coding: utf-8 -*-
"""
Created on Wed Mar  3 22:04:48 2021

@author: user
"""

# Importing the libraries
#import numpy as np
import pandas as pd
from keras import models
from keras import layers

#import the dataset
#scale 1 to 5, 6 to 10, 11 to 15
data_file = pd.read_csv("Chb01_scale_1_5.csv", header = None)
#chb 1-11,,23,24
#(0:23) (24:47) (48:71) (72:95) (96:119)
#chb 12,13,14,16,17,20,21,22,
#(0:28) (29:57) (58:86) (87:115) (116:144)
#chb15
#(0:31) (32:63) (64:95) (96:127) (128:159)
#chb 18,19
#(0:22) (23:45) (46:68) (69:91) (92:114)
df = data_file.iloc[:, 96:119]

#chb 1-11,18,19,23,24
df.columns = ["FP1-F7","F7-T7","T7-P7","P7-O1","FP1-F3","F3-C3","C3-P3","P3-O1","FP2-F4","F4-C4","C4-P4","P4-O2","FP2-F8","F8-T8","T8-P8","P8-O2","FZ-CZ","CZ-PZ","P7-T7","T7-FT9","FT9-FT10","FT10-T8","T8-P8"]

#chb 18,19
# df.columns = ["FP1-F7","F7-T7","T7-P7","P7-O1","no channel","FP1-F3","F3-C3","C3-P3","P3-O1","no channel","FZ-CZ","CZ-PZ","no channel","FP2-F4","F4-C4","C4-P4","P4-O2","no channel","FP2-F8","F8-T8","T8-P8","P8-O2"]
# data_drop = df.drop(['no channel'], axis = 1)

#chb 12,13,14,16,17,20,21,22,
# df.columns = ["FP1-F7","F7-T7","T7-P7","P7-O1","no channel","FP1-F3","F3-C3","C3-P3","P3-O1","no channel","FZ-CZ","CZ-PZ","no channel","FP2-F4","F4-C4","C4-P4","P4-O2","no channel","FP2-F8","F8-T8","T8-P8","P8-O2","no channel","P7-T7","T7-FT9","FT9-FT10","FT10-T8","T8-P8"]
# data_drop = df.drop(['no channel'], axis = 1)

#chb15
# df.columns = ["FP1-F7","F7-T7","T7-P7","P7-O1","no channel","FP1-F3","F3-C3","C3-P3","P3-O1","no channel","FZ-CZ","CZ-PZ","no channel","FP2-F4","F4-C4","C4-P4","P4-O2","no channel","FP2-F8","F8-T8","T8-P8","P8-O2","no channel","FC1_Ref","FC2_Ref","FC5_Ref","FC6_Ref","CP1_Ref","CP2_Ref","CP5_Ref","CP6_Ref"]
# data_drop = df.drop(['no channel'], axis = 1)

seizures_file = pd.read_csv("Chb24.csv", header = None)
seizures_file.columns = ["Interictal", "Preictal", "Ictal"]

#Seperate train set and test set
X = df
#X = data_drop
y = seizures_file

#Train set and Test set
from sklearn.model_selection import train_test_split
x_train, x_test, y_train, y_test = train_test_split(X, y, test_size = 0.25, random_state = 0)

# Feature Scaling
from sklearn.preprocessing import StandardScaler
sc = StandardScaler()
x_train = sc.fit_transform(x_train.loc[:, :])
x_test = sc.transform(x_test.loc[:, :])

#ANN
model = models.Sequential()
model.add(layers.Dense(activation="relu", input_dim=23, units=12, kernel_initializer="uniform"))
model.add(layers.Dense(activation="relu", input_dim=23, units=12, kernel_initializer="uniform"))
#model.add(layers.Dense(activation="relu", input_dim=23, units=12, kernel_initializer="uniform"))
model.add(layers.Dense(activation="softmax", kernel_initializer="uniform", units=3))

# Compiling the ANN
model.compile(optimizer = 'rmsprop', loss = 'binary_crossentropy', metrics = ['accuracy'])

# Fitting the ANN to the Training set
model.fit(x_train, y_train, batch_size = 10, epochs = 100)

#evaluate model
# result = model.evaluate(x_test, y_test)
print(" ")

# Making confusion matrix
from sklearn.metrics import multilabel_confusion_matrix
y_pred = model.predict(x_test)
y_pred = (y_pred > 0.5) 
cm = multilabel_confusion_matrix(y_test, y_pred)
# 0 1 2
result_cm_1 = (cm[0,:])
result_cm_2 = (cm[1,:])
result_cm_3 = (cm[2,:])
result_cm_4 = sum(cm[:,:])

# Creating a function to report confusion metrics
def confusion_metrics (conf_matrix):
# save confusion matrix and slice into four pieces
    TP = conf_matrix[1][1]
    TN = conf_matrix[0][0]
    FP = conf_matrix[0][1]
    FN = conf_matrix[1][0]
    print('True Positives:', TP)
    print('True Negatives:', TN)
    print('False Positives:', FP)
    print('False Negatives:', FN)
    print(" ")
    
    # calculate accuracy
    conf_accuracy = (float (TP+TN) / float(TP + TN + FP + FN))
    
    # calculate mis-classification
    conf_misclassification = 1- conf_accuracy
    
    # calculate the sensitivity
    conf_sensitivity = (TP / float(TP + FN))
    # calculate the specificity
    conf_specificity = (TN / float(TN + FP))
    
    # calculate precision
    conf_precision = (TN / float(TN + FP))
    # calculate f_1 score
    conf_f1 = 2 * ((conf_precision * conf_sensitivity) / (conf_precision + conf_sensitivity))
    #print('-'*50)
    print(f'Accuracy: {round(conf_accuracy,2)}') 
    print(f'Mis-Classification: {round(conf_misclassification,2)}') 
    print(f'Sensitivity: {round(conf_sensitivity,2)}') 
    print(f'Specificity: {round(conf_specificity,2)}') 
    print(f'Precision: {round(conf_precision,2)}')
    print(f'f_1 Score: {round(conf_f1,2)}')
    
#performance metrics
print("Interictal")
confusion_metrics(result_cm_1)
print('-'*50)
print("Preictal")
confusion_metrics(result_cm_2)
print('-'*50)
print("Ictal")
confusion_metrics(result_cm_3)
print('-'*50)
print("Total")
confusion_metrics(result_cm_4)
print('-'*50)

from sklearn.metrics import roc_auc_score
a = roc_auc_score(y_test, y_pred)
print("Area under the curve:", a)
print(" ")
#evaluate model
result = model.evaluate(x_test, y_test)
print(result)
