# Supplementary material for: Prediction of epileptic seizures based on multivariate multiscale modified-distribution entropy
Source: PeerJ Comput Sci. 2021 Oct 15;7:e744. doi: 10.7717/peerj-cs.744 (PMC8530096; doi:10.7717/peerj-cs.744)
Supplement: Supplemental Information 1 [file peerj-cs-07-744-s001.zip › Supplemental Files (Code)/Python FIles/Performance_evaluation_for_prediction.py]

# -*- coding: utf-8 -*-
"""
Created on Tue Mar 23 16:01:26 2021

@author: user
"""
import datetime
begin_time = datetime.datetime.now()

# Importing the libraries
import numpy as np
import pandas as pd
import matplotlib.pyplot as plt
import tensorflow as tf
from tensorflow import keras

#import the dataset
#scale 1 to 5, 6 to 10, 11 to 15
#chb 1-11,,23,24
#(0:23) (24:47) (48:71) (72:95) (96:119)
#chb 12,13,14,16,17,20,21,22,
#(0:28) (29:57) (58:86) (87:115) (116:144)
#chb15
#(0:31) (32:63) (64:95) (96:127) (128:159)
#chb 18,19
#(0:22) (23:45) (46:68) (69:91) (92:114)

#chb 1-11,18,19,23,24
#df.columns = ["FP1-F7","F7-T7","T7-P7","P7-O1","FP1-F3","F3-C3","C3-P3","P3-O1","FP2-F4","F4-C4","C4-P4","P4-O2","FP2-F8","F8-T8","T8-P8","P8-O2","FZ-CZ","CZ-PZ","P7-T7","T7-FT9","FT9-FT10","FT10-T8","T8-P8"]

#chb 18,19
# df.columns = ["FP1-F7","F7-T7","T7-P7","P7-O1","no channel","FP1-F3","F3-C3","C3-P3","P3-O1","no channel","FZ-CZ","CZ-PZ","no channel","FP2-F4","F4-C4","C4-P4","P4-O2","no channel","FP2-F8","F8-T8","T8-P8","P8-O2"]
# data_drop = df.drop(['no channel'], axis = 1)

#chb 12,13,14,16,17,20,21,22,
# df.columns = ["FP1-F7","F7-T7","T7-P7","P7-O1","no channel","FP1-F3","F3-C3","C3-P3","P3-O1","no channel","FZ-CZ","CZ-PZ","no channel","FP2-F4","F4-C4","C4-P4","P4-O2","no channel","FP2-F8","F8-T8","T8-P8","P8-O2","no channel","P7-T7","T7-FT9","FT9-FT10","FT10-T8","T8-P8"]
# data_drop = df.drop(['no channel'], axis = 1)

#chb15
# df.columns = ["FP1-F7","F7-T7","T7-P7","P7-O1","no channel","FP1-F3","F3-C3","C3-P3","P3-O1","no channel","FZ-CZ","CZ-PZ","no channel","FP2-F4","F4-C4","C4-P4","P4-O2","no channel","FP2-F8","F8-T8","T8-P8","P8-O2","no channel","FC1_Ref","FC2_Ref","FC5_Ref","FC6_Ref","CP1_Ref","CP2_Ref","CP5_Ref","CP6_Ref"]
# data_drop = df.drop(['no channel'], axis = 1)

data_file = pd.read_csv("Chb01_scale_1_5.csv", header = None)
X = data_file.iloc[:, 22].values
X_1 = X/1000000;
time = [i for i in np.arange(0,3600,1)]

plt.figure()
plt.axis([0,3600,0,40])
plt.plot(time,X_1)
plt.xlabel("Time(sec)")
plt.ylabel("Amplitude(uV)")
plt.title("Extracted Features from MM-mDistEn")
plt.grid(True)
plt.show()

##################

split_time = 1500
time_train = time[:split_time]
X_train = X_1[:split_time]
time_valid = time[split_time:]
X_valid = X_1[split_time:]

plt.figure()
plt.axis([0,1500,0,40])
plt.plot(time_train,X_train)
plt.xlabel("Time(sec)")
plt.ylabel("Amplitude(uV)")
plt.title("Train Data")
plt.grid(True)
plt.show()

plt.figure()
plt.axis([1500,3600,0,40])
plt.plot(time_valid,X_valid)
plt.xlabel("Time(sec)")
plt.ylabel("Amplitude(uV)")
plt.title("Test Data")
plt.grid(True)
plt.show()

##################

window_size = 30
batch_size = 32
shuffle_buffer_size = 1000

def windowed_dataset(X_1, window_size, batch_size, shuffle_buffer):
  dataset = tf.data.Dataset.from_tensor_slices(X_1)
  dataset = dataset.window(window_size + 1, shift=1, drop_remainder=True)
  dataset = dataset.flat_map(lambda window: window.batch(window_size + 1))
  dataset = dataset.shuffle(shuffle_buffer).map(lambda window: (window[:-1], window[-1]))
  dataset = dataset.batch(batch_size).prefetch(1)
  return dataset

dataset = windowed_dataset(X_train, window_size, batch_size, shuffle_buffer_size)


model = tf.keras.models.Sequential([
    tf.keras.layers.Dense(12, input_shape=[window_size], activation="relu"), 
    tf.keras.layers.Dense(12, activation="relu"), 
    tf.keras.layers.Dense(1)
])

model.compile(loss="mse", optimizer=tf.keras.optimizers.SGD(lr=8e-6, momentum=0.9))
model.fit(dataset,epochs=500,verbose=0)

forecast = []

for time in range(len(X_1) - window_size):
  forecast.append(model.predict(X_1[time:time + window_size][np.newaxis]))

forecast = forecast[split_time-window_size:]
results = np.array(forecast)[:, 0, 0]


plt.figure()
plt.axis([1500,3600,0,40])
plt.plot(time_valid, X_valid)
plt.plot(time_valid, results)
plt.xlabel("Time(sec)")
plt.ylabel("Amplitude(uV)")
plt.title("Multilayer Neural Networks")
plt.grid(True)
plt.show()

##################

A_valid = X_valid 
B_results = results

avg_B_predicted_1 = np.mean(B_results) #calculate the mean of the series
avg_B_predicted_2 = np.max(B_results)  #calculate the max of the series
   
##################

for ii in B_results:
    if ii >= avg_B_predicted_1 and ii <= avg_B_predicted_2:
        location_index_1 = np.transpose(np.argwhere(B_results == ii))
        print('The location of', ii, 'in the array is:', location_index_1)
        print("Seizure alarm")
    

seizure_start = 1496 # second
seizure_end   = 1536  # second
count_predicted = 0

for jj in B_results:
    if jj >= avg_B_predicted_1 and jj <= avg_B_predicted_2:
        location_index_2 = np.argwhere(B_results == jj);
        if location_index_2 >= seizure_start and location_index_2 <= seizure_end:   
            count_predicted += 1

count_total = len([kk for kk in B_results if kk >= avg_B_predicted_1 and kk <= avg_B_predicted_2])

N_t = 40
H_t = 60
N_p = count_predicted
N_fa = count_total - (N_t + N_p)

R_p = (N_p/N_t)*100
R_fa = ((N_fa)/H_t)/60

# Prediction time
# We can get the predicition time by substraction of the index of seizure alarm by the seizure start.

print("Mean of the series: ",avg_B_predicted_1)
print("Max of the series: ",avg_B_predicted_2)
print("MSE: ",keras.metrics.mean_squared_error(X_valid, results).numpy())
print("MAE: ",keras.metrics.mean_absolute_error(X_valid, results).numpy())
print("N_p: ",N_p)
print("N_fa: ",N_fa)
print("R_p: ",R_p, "%")
print("R_fa: ",R_fa , "per hour")
print("Training time: ", datetime.datetime.now() - begin_time)
