# Supplementary material for: Prediction of epileptic seizures based on multivariate multiscale modified-distribution entropy
Source: PeerJ Comput Sci. 2021 Oct 15;7:e744. doi: 10.7717/peerj-cs.744 (PMC8530096; doi:10.7717/peerj-cs.744)
Supplement: Supplemental Information 1 [file peerj-cs-07-744-s001.zip › Supplemental Files (Code)/ReadMe.txt]

How to run the program files
Step 1. 	Run the main.m file. We select the edf file from the EEG raw data (https://www.physionet.org/content/chbmit/1.0.0/).
Step 2. 	When we get the output .csv file (e.g., Chb_01_03_EEG_real_multiscale_sum.csv) from main.m, we use this .csv file for calculating the accuracy, sensitivity, and specificity.
            	Moreover, we can also use that .csv file for evaluation the performance of the prediction seizure.
Step 3.	For calculation of both performance evaluation, please use the .py files.
Step 4. 	Prediction time. 
	We can get the prediction time by subtraction of the index of seizure alarm by the seizure start time (second).
